# Supplementary material for: Effectiveness of Non-Pharmacological Interventions for Overweight or Obese Infertile Women: A Systematic Review and Meta-Analysis
Source: Int J Environ Res Public Health. 2020 Oct 13;17(20):7438. doi: 10.3390/ijerph17207438 (PMC7650570; doi:10.3390/ijerph17207438)
Supplement: Supplementary file 1 [file ijerph-17-07438-s001.zip]

Archive with 3 entries (3 files):
- supplementary file_S1.pdf
- Supplementary File_S2.pdf
- supplementary file_S3.pdf
